# Supplementary material for: Crystal structure of poly[[di­aqua­tetra-μ2-cyanido-iron(II)platinum(II)] acetone disolvate]
Source: Acta Crystallogr E Crystallogr Commun. 2019 Sep 27;75(Pt 10):1536–9. doi: 10.1107/S2056989019012945 (PMC6775733; doi:10.1107/S2056989019012945)
Supplement: Supplementary file 1 [file e-75-01536-sup1.cif]

##############################################################################
#                                                                            #
# This CIF contains the data in a paper accepted for publication in          #
# Acta Crystallographica Section E. It conforms to the requirements of       #
# Notes for Authors for Acta Crystallographica Section E, and has been       #
# peer reviewed under the auspices of the IUCr Commission on Journals.       #
#                                                                            #
# Full details of the Crystallographic Information File format               #
# are given in the paper "The Crystallographic Information File (CIF):       #
# a New Standard Archive File for Crystallography" by S. R. Hall, F. H.      #
# Allen and I. D. Brown [Acta Cryst. (1991), A47, 655-685].                  #
#                                                                            #
# The current version of the core CIF dictionary is obtainable from          #
# ftp://ftp.iucr.org/pub/cif_core.dic.                                       #
#                                                                            #
# Software is freely available for graphical display of the structure(s)     #
# in this CIF. For information consult the CIF software page                 #
# http://www.iucr.org/resources/cif/software.                                #
#                                                                            #
# This file may be used for bona fide research purposes within the           #
# scientific community so long as proper attribution is given to the journal # 
# article from which it was obtained.                                        #
#                                                                            #
##############################################################################
data_I
_audit_creation_method
;
Olex2 1.2
(compiled 2018.05.29 svn.r3508 for OlexSys, GUI svn.r5506)
;
_journal_date_recd_electronic     2019-08-28
_journal_date_accepted     2019-09-18
_journal_name_full     'Acta Crystallographica, Section E'
_journal_year     2019
_journal_volume     75
_journal_issue     10
_journal_page_first     1536
_journal_page_last     1539
_journal_paper_category     GM
_journal_paper_doi     10.1107/S2056989019012945
_journal_coeditor_code     TX2013
_publ_contact_author_name     'Iryna S. Kuzevanova'
_publ_contact_author_address
;
Department of General and Inorganic Chemistry,
National Technical University of Ukraine, Kyiv Polytechnic Institute,
Prospect Peremogy 37, 03056 Kiev, Ukraine
Department of Chemistry, Taras Shevchenko National University of Kyiv,
Volodymyrska St. 64, Kyiv 01601, Ukraine
;
_publ_contact_author_email     'iryna.kuzevanova@univ.kiev.ua'
_publ_contact_author_fax     ?
_publ_contact_author_phone     ?
_publ_section_title
;
Crystal structure of poly[[diaquatetra-\m~2~-cyanido-iron(II)platinum(II)]
acetone disolvate]
;
loop_
    _publ_author_name
    _publ_author_footnote
    _publ_author_address
    'Kuzevanova, Iryna S.' .
;
Department of General and Inorganic Chemistry
National Technical University of Ukraine
"Igor Sikorsky Kyiv Polytechnic Institute"
Prosp. Peremogy 37, Kyiv 03056,
Ukraine
Department of Chemistry, Taras Shevchenko National University of Kyiv,
Volodymyrska St. 64, Kyiv 01601,
Ukraine
;
    'Naumova, Dina D.' .
;
Department of Chemistry, Taras Shevchenko National University of Kyiv,
Volodymyrska St. 64, Kyiv 01601,
Ukraine
;
    'Terebilenko, Kateryna V.' .
;
Department of Chemistry, Taras Shevchenko National University of Kyiv,
Volodymyrska St. 64, Kyiv 01601,
Ukraine
;
    'Shova, Sergiu' .
;
Department of Inorganic Polymers
"Petru Poni" Institute of Macromolecular Chemistry
Romanian Academy of Science,
Aleea Grigore Ghica Voda 41-A, Iasi 700487
Romania
;
    'Gural'skiy, Il'ya A.' .
;
Department of Chemistry, Taras Shevchenko National University of Kyiv,
Volodymyrska St. 64, Kyiv 01601,
Ukraine
UkrOrgSyntez Ltd, Chervonotkatska St., 67, Kyiv 02094,
Ukraine
;
_publ_section_synopsis
;
In the title polymeric complex, the tetracyanoplatinate anions bridge the Fe^II^
cations to form infinite two-dimensional layers that propagate along the
<i>bc</i> plane. Two guest molecules of acetone per Fe^II^ are located between
the layers. These guest acetone molecules interact with the coordinated water
molecules by O---H...O hydrogen bonds.
;
_chemical_name_systematic
;
Poly[[diaquatetra-\m~2~-cyanido-iron(II)platinum(II)]
acetone disolvate]
;
_chemical_name_common     ?
_chemical_formula_moiety     'C4 H4 Fe N4 O2 Pt, 2(C3 H6 O1)'
_chemical_formula_sum     'C10 H16 Fe N4 O4 Pt'
_chemical_formula_iupac     '[Fe Pt (C N)4 (H2 O)2], 2C3 H6 O'
_chemical_formula_weight     507.21
_chemical_melting_point     ?
_space_group_crystal_system     tetragonal
_space_group_name_H-M_alt     'P 4/m m m'
_space_group_name_Hall     '-P 4 2'
loop_
    _space_group_symop_operation_xyz
    'x, y, z'
    '-x, -y, z'
    '-y, x, z'
    'y, -x, z'
    '-x, y, -z'
    'x, -y, -z'
    'y, x, -z'
    '-y, -x, -z'
    '-x, -y, -z'
    'x, y, -z'
    'y, -x, -z'
    '-y, x, -z'
    'x, -y, z'
    '-x, y, z'
    '-y, -x, z'
    'y, x, z'
_cell_length_a     7.4802(4)
_cell_length_b     7.4802(4)
_cell_length_c     7.9725(11)
_cell_angle_alpha     90
_cell_angle_beta     90
_cell_angle_gamma     90
_cell_volume     446.09(8)
_cell_formula_units_Z     1
_cell_measurement_reflns_used     664
_cell_measurement_theta_min     2.5290
_cell_measurement_theta_max     28.5070
_cell_measurement_temperature     180.00(10)
_exptl_crystal_description     plate
_exptl_crystal_colour     'clear colourless'
_exptl_crystal_size_max     0.05
_exptl_crystal_size_mid     0.05
_exptl_crystal_size_min     0.02
_exptl_crystal_density_diffrn     1.888
_exptl_crystal_density_meas     ?
_exptl_crystal_density_method     ?
_exptl_crystal_F_000     240
_exptl_absorpt_coefficient_mu     8.658
_exptl_absorpt_correction_type     multi-scan
_exptl_absorpt_process_details
;
(CrysAlisPro; Rigaku OD, 2015)
;
_exptl_absorpt_correction_T_min     0.69911
_exptl_absorpt_correction_T_max     1.00000
_diffrn_ambient_temperature     180.00(10)
_diffrn_source     'fine-focus sealed X-ray tube'
_diffrn_radiation_type     MoK\a
_diffrn_radiation_wavelength     0.71073
_diffrn_radiation_monochromator     graphite
_diffrn_measurement_device_type     'Rigaku Oxford Diffraction Xcalibur, Eos'
_diffrn_measurement_device     'four-circle diffractometer'
_diffrn_measurement_method     '\w scans'
_diffrn_detector     'CCD plate'
_diffrn_detector_area_resol_mean     8.0797
_diffrn_reflns_number     1126
_diffrn_reflns_av_R_equivalents     0.0370
_diffrn_reflns_av_unetI/netI     0.0425
_diffrn_reflns_theta_min     2.555
_diffrn_reflns_theta_max     28.992
_diffrn_reflns_theta_full     25.242
_diffrn_measured_fraction_theta_max     0.907
_diffrn_measured_fraction_theta_full     1.000
_diffrn_reflns_limit_h_min     -5
_diffrn_reflns_limit_h_max     10
_diffrn_reflns_limit_k_min     -10
_diffrn_reflns_limit_k_max     5
_diffrn_reflns_limit_l_min     -10
_diffrn_reflns_limit_l_max     5
_diffrn_radiation_probe     x-ray
loop_
    _refln_index_h
    _refln_index_k
    _refln_index_l
    _refln_F_squared_meas
    _refln_F_squared_sigma
    0 0 -1 5968.25 112.93
    0 0 1 5928.75 113.35
    0 0 -2 9848.72 196.26
    0 0 2 9999 195.98
    0 0 3 8313.82 189.01
    0 0 -3 7950.61 189.33
    0 0 4 6946.49 183.7
    0 0 -4 6899.42 187.92
    0 0 -5 2278.6 107.06
    0 0 -6 2823.32 129.71
    0 0 -7 1200.96 88.87
    0 0 -8 1193.78 94.97
    0 0 -9 456.22 63
    0 -1 0 484.68 17.13
    0 1 0 468.52 16.94
    0 1 1 1974.32 53.07
    1 0 -1 1987.05 45.17
    0 -1 -1 1952.49 53.96
    -1 0 1 1929.2 43.97
    -1 0 2 1770.58 52.48
    0 -1 -2 1645.51 63.74
    0 -1 2 1756.4 54.4
    1 0 -2 1723.43 54.53
    1 0 2 1732.15 63.48
    0 1 2 1741.25 63.1
    -1 0 -2 1772.03 65.29
    0 1 -3 865.39 45.82
    -1 0 3 971.63 46.83
    1 0 3 1017.07 58.2
    1 0 -3 948.53 49.97
    0 -1 -3 949.46 56.73
    -1 0 -3 971.19 56.77
    0 -1 3 975.27 50.52
    0 1 3 859.29 52.47
    0 1 -4 338.05 34.92
    -1 0 -4 304.29 37.52
    -1 0 4 326.7 32.63
    1 0 -4 292.97 35.7
    0 -1 4 404.85 38.42
    0 -1 -4 362.86 43.63
    0 -1 -5 809.09 66.41
    0 1 -5 752.03 58.11
    1 0 -5 738.97 59.34
    -1 0 -5 723.07 62.03
    0 1 -6 330.3 43.03
    1 0 -6 501.46 53.4
    -1 0 -6 443.52 53.09
    0 -1 -6 506.84 57.66
    0 -1 -7 290.43 48.51
    -1 0 -7 252.36 44.28
    1 0 -7 234.15 39.5
    0 -1 -8 138.05 39.4
    1 0 -8 88.36 28.28
    1 0 -9 147.7 41.17
    0 -1 -9 183.63 47.51
    1 0 -10 86.58 36.43
    0 -1 -10 71.56 37.27
    -1 -1 -9 445.88 66.61
    -1 -1 -8 724.25 78.97
    1 1 -8 681.07 67.73
    1 1 -7 1376.63 89.27
    -1 -1 -7 1070.68 89.5
    1 1 -6 958.33 68.48
    -1 -1 -6 777.13 71.48
    1 1 -5 2308.38 98.81
    -1 -1 -5 2341.12 115.23
    1 1 -4 3643.54 115.46
    -1 -1 -4 3860.13 139.79
    -1 1 3 3737.91 107.56
    1 1 -3 3839.37 104.03
    1 -1 3 3930.89 112.94
    -1 -1 -3 4007.12 131.13
    -1 1 2 3838.97 94.07
    -1 -1 -2 3637.36 111.52
    1 1 -2 3660.4 83.3
    -1 -1 -1 7985.41 163.21
    -1 1 1 8346.82 149.24
    1 1 0 4125.56 81.87
    -1 -1 0 4352.87 79.58
    1 1 1 8164.95 167.44
    1 -1 -1 8401.63 151.79
    1 -1 -2 3797.64 95.88
    1 1 2 3725.91 112.55
    -1 -1 2 3687.74 80.18
    1 -1 -3 4012.57 114.7
    1 1 3 3816.65 128.21
    -1 -1 3 3850.35 101.07
    -1 -1 4 3426.52 108.74
    1 -1 -4 3728.38 124.71
    1 -1 -5 2222.69 107.6
    1 -1 -6 924.29 76.35
    1 -1 -7 1427.46 101.81
    1 -1 -8 706.38 75.99
    1 -1 -9 325.74 58.24
    1 -1 -10 202.98 52.39
    0 -2 0 5847.97 113.37
    0 2 0 5861.19 111.79
    0 -2 -1 1250.47 48.07
    2 0 -1 1188.32 37.83
    0 2 1 1204.48 45.35
    2 0 2 1228.48 56.02
    0 2 2 1113.33 51.47
    0 -2 -2 1110.54 53.92
    -2 0 2 1122.68 40.32
    2 0 -2 1124.16 42.39
    2 0 -3 2652.74 81.4
    0 -2 -3 2675.17 99.62
    0 -2 3 2522.81 78.45
    -2 0 3 2610.05 75.97
    0 2 3 2377.85 91.58
    2 0 3 2515.71 95.6
    0 -2 -4 1783.67 92.69
    2 0 -4 1823.57 77.92
    -2 0 4 1827.47 71.92
    0 -2 4 1852.59 76.6
    0 -2 -5 968.13 75.33
    2 0 -5 896.38 63.63
    2 0 -6 1044.77 75.58
    0 -2 -6 986.64 83.43
    2 0 -7 621.55 64.08
    0 -2 -7 619.69 71.67
    0 -2 -8 508.38 70.09
    2 0 -8 495.04 61.5
    2 0 -9 191.09 42.69
    0 -2 -9 266.85 56.55
    2 0 -10 108.38 38.17
    0 -2 -10 199.54 54.46
    -1 -2 -9 100.07 38.94
    2 1 -9 154.34 35.31
    2 1 -8 120.77 32.55
    -2 -1 -8 146.47 40.16
    -1 -2 -8 183.38 43.41
    -1 -2 -7 154.95 37.59
    -2 -1 -7 99.7 35.11
    2 1 -7 167.73 32.97
    -1 -2 -6 576.97 68.9
    -2 -1 -6 443.61 56.25
    2 1 -6 612.08 52.93
    2 1 -5 483.14 43.71
    -2 -1 -5 428.86 52.33
    -1 -2 -5 488.75 56.56
    -2 -1 -4 523.48 51.86
    2 1 -4 625.06 42.88
    -1 -2 -4 661.5 59.41
    -2 -1 -3 486.82 44.87
    -1 2 3 592 41.79
    -1 -2 -3 478.37 47.35
    2 1 -3 585.52 33.93
    -2 1 3 530.52 35.33
    2 -1 3 549.5 42.49
    -1 2 2 2228.58 73.85
    2 1 -2 2168.32 52.5
    -2 -1 -2 2163.66 81.36
    -2 1 2 2186.69 68.68
    -1 -2 -2 2293.91 88.65
    -1 -2 -1 989.17 47.8
    -1 2 1 1053.82 43.98
    2 1 -1 995.2 26.07
    -1 -2 0 965.23 34.57
    1 2 0 958.32 31.47
    1 -2 0 1024.05 40.44
    -1 -2 1 1022.64 25.34
    1 2 1 1045.39 44.24
    2 1 1 1106.25 47.85
    2 -1 -1 1067.07 42.41
    1 -2 -1 1056.48 45.09
    -2 -1 2 2246.8 50.57
    1 -2 -2 2216.35 76.85
    2 -1 -2 2208 71.16
    -1 -2 2 2225.79 52.06
    2 1 2 2269.31 87.18
    1 2 2 2309.02 84.07
    -2 -1 3 522.18 27.44
    2 -1 -3 603.03 40.63
    1 -2 -3 482.05 40.14
    1 2 3 507.41 45.01
    -1 -2 3 522.52 31.82
    2 1 3 599.24 50.23
    -2 -1 4 574.64 35.82
    -1 -2 4 630.2 41.52
    1 -2 -4 642.22 53.02
    2 -1 -4 593.47 46.67
    -1 -2 5 608.56 46.22
    -2 -1 5 497.68 39.4
    1 -2 -5 515.34 54.89
    2 -1 -5 519.48 49.78
    2 -1 -6 519.9 57.51
    1 -2 -6 543.8 62.48
    2 -1 -7 147.98 36.66
    1 -2 -7 207.88 45.21
    2 -1 -8 156.13 43.19
    1 -2 -8 135.82 43.44
    2 -1 -9 216.82 49.5
    1 -2 -9 184.35 51.11
    2 -1 -10 45.33 32.18
    1 -2 -10 67.85 39.15
    -2 -2 -9 472.86 72.26
    -2 -2 -8 734.5 82.95
    -2 -2 -7 1212.33 99.33
    -2 -2 -6 1493.51 104.25
    2 2 -5 2015.74 79.87
    -2 -2 -5 2109.04 116.24
    2 2 -4 3000.23 86.12
    -2 -2 -4 3123.75 133.25
    -2 -2 -3 5292.31 165.33
    -2 -2 -2 3502.45 118.03
    -2 2 2 3750.41 104.33
    -2 -2 -1 6233.09 145.44
    2 2 0 9291.86 170.55
    -2 -2 0 9179.49 163.55
    2 -2 -1 6190.85 139.63
    2 2 1 6027.01 146.91
    2 2 2 3891.04 126.23
    2 -2 -2 3678.25 106.62
    2 -2 -3 5629.74 151.27
    -2 -2 3 5536.08 102.56
    -2 -2 4 3165.68 84.8
    2 -2 -4 3231.09 118.7
    2 -2 -5 2230.41 109.16
    -2 -2 5 2144.69 79.6
    2 -2 -6 1460.99 97.8
    2 -2 -7 1063.01 93.05
    2 -2 -8 636.94 79.41
    2 -2 -9 469.41 75.48
    2 -2 -10 206.26 54.62
    0 -3 0 523.63 31.2
    0 3 0 507.93 28.66
    0 -3 1 1567.37 51.54
    0 -3 -1 1547.54 61.63
    0 3 1 1532.13 57.84
    3 0 -1 1533.57 51.83
    0 3 2 1142.31 55.68
    0 -3 -2 1184.43 60.69
    3 0 -2 1181.86 46.63
    -3 0 3 1004.66 45.59
    3 0 -3 947.78 47.37
    0 -3 -3 1071.69 65.43
    3 0 -4 278.82 30.19
    0 -3 4 357.43 32.03
    -3 0 4 291.61 27.09
    0 -3 -4 270.83 40.3
    3 0 -5 615.48 50.41
    0 -3 -5 634.76 64.14
    0 -3 -6 426.23 60.67
    3 0 -6 369.66 45.93
    0 -3 -7 259.63 52.62
    3 0 -7 211.5 39.58
    3 0 -8 133.8 35.18
    0 -3 -8 78.06 36.76
    0 -3 -9 211.97 55.8
    3 0 -9 172.54 42.44
    -1 -3 -9 337.75 63.72
    3 1 -8 505.14 54.45
    -1 -3 -8 653.46 80.98
    3 1 -7 875.4 68.13
    -1 -3 -7 746.44 83.39
    3 1 -6 797.46 59.88
    -1 -3 -6 826.13 80
    -1 -3 -5 1375.49 97.05
    3 1 -5 1300.3 70.1
    3 1 -4 2459.38 84.25
    -1 -3 -4 2521.94 121.58
    3 1 -3 2313.74 68.19
    -1 -3 -3 2298.64 105.44
    -3 1 3 2228.69 79.44
    -1 -3 -2 2316.7 91.51
    3 1 -2 2299.32 59.82
    -1 -3 -1 3733.05 105.03
    -1 3 1 3520.15 99.44
    1 -3 0 3289.57 93.14
    -1 -3 0 3395.68 86.15
    1 3 0 3420.82 80.86
    3 1 1 3661.66 102.56
    1 3 1 3558.17 95.4
    -1 -3 1 3530.18 77.8
    1 -3 -1 3652.85 103.39
    3 -1 -1 3691.45 97.38
    3 -1 -2 2173.53 75.45
    1 3 2 2261.01 84
    3 1 2 2444 92.68
    1 -3 -2 2284.61 86.56
    -1 -3 2 2324.24 54.43
    3 -1 -3 2181.89 82.09
    -3 -1 3 2254.06 62.29
    1 -3 -3 2212.88 93.25
    -1 -3 3 2222.19 63.97
    1 -3 -4 2178.47 103.9
    -3 -1 4 2449.9 73.05
    3 -1 -4 2362.16 95.34
    -1 -3 4 2442.48 81.62
    3 -1 -5 1404.34 81.8
    -1 -3 5 1408.26 69.79
    -3 -1 5 1323 59.83
    1 -3 -5 1580.52 95.48
    1 -3 -6 925.9 83.4
    3 -1 -6 810.53 69.45
    1 -3 -7 1042.2 96.59
    3 -1 -7 832.14 79.42
    1 -3 -8 487.48 72.11
    3 -1 -8 445.73 64.65
    3 -1 -9 236.48 53.22
    1 -3 -9 337.87 66.97
    3 -1 -10 211.2 52.89
    -2 -3 -9 77.19 39.4
    -2 -3 -8 147.88 45.81
    -2 -3 -7 183.07 46.17
    -3 -2 -7 257.01 51.55
    3 2 -6 366.18 35.81
    -3 -2 -6 321.66 50.94
    -2 -3 -6 445.35 60.95
    -3 -2 -5 462.37 56.73
    -2 -3 -5 472.72 59.54
    3 2 -5 460.08 35.58
    -3 -2 -4 367.53 47.02
    -2 -3 -4 417.1 54.44
    3 2 -4 411.97 28.03
    -3 -2 -3 487.25 47.75
    3 2 -3 610.68 25.72
    -2 -3 -3 599.53 57.88
    -2 -3 -2 1124.53 69.96
    -3 -2 -2 1301.58 66.36
    3 2 -1 936.33 33.57
    -2 -3 -1 879.46 54.09
    -2 -3 0 658.92 37.67
    2 -3 0 628.98 40.29
    2 3 0 622.8 29.1
    3 2 0 614.11 36.72
    3 -2 -1 982.62 51.1
    3 2 1 953.49 56.01
    2 -3 -1 979.48 52.11
    2 3 1 999.18 48.59
    -2 -3 1 974.45 30.75
    3 2 2 1065.11 68.28
    3 -2 -2 1090.18 56.95
    2 3 2 1217.93 64.73
    2 -3 -2 1090.34 60.58
    2 -3 -3 625.56 49.41
    3 -2 -3 702.13 49.25
    3 -2 -4 442.26 43.45
    2 -3 -4 383.53 44.08
    -2 -3 4 347.67 22.25
    -3 -2 4 367.18 21.4
    3 -2 -5 590.42 56.13
    -2 -3 5 519.73 34.61
    2 -3 -5 540.65 56.55
    -3 -2 5 519.01 31.75
    2 -3 -6 370.73 51.66
    3 -2 -6 447.67 55.81
    2 -3 -7 183.72 45.99
    3 -2 -7 150.44 39.38
    2 -3 -8 101.65 42.85
    3 -2 -8 101.92 36.7
    2 -3 -9 146.64 51.39
    3 -2 -9 115.61 44.63
    3 -2 -10 -5.7 30.4
    -3 -3 -8 732.49 88.05
    -3 -3 -7 1048.45 98.31
    -3 -3 -6 1082.64 93.5
    -3 -3 -5 1970.23 118.36
    -3 -3 -4 2963.72 136.76
    -3 -3 -3 2867.75 124.36
    -3 -3 -2 3686.84 127.62
    -3 -3 -1 4471.42 124.28
    3 3 -1 4528.96 79.47
    3 3 0 5252.28 119.19
    3 -3 0 5451.42 145.14
    3 3 1 4790.61 134.11
    3 -3 -1 4940.39 138.24
    3 -3 -2 3693.92 120.4
    3 -3 -3 3174.17 118.19
    3 -3 -4 2970.43 121.36
    3 -3 -5 1957.56 106.77
    3 -3 -6 1143.5 90.14
    3 -3 -7 1259.8 103.73
    3 -3 -8 665.21 85.94
    3 -3 -9 363.34 71.53
    0 4 0 6245.23 140.93
    0 -4 0 6128.98 145.96
    0 -4 -1 2986.48 100.29
    0 -4 1 3035.82 87.59
    0 4 1 3040.54 94.15
    0 -4 -2 3006.26 109.57
    0 -4 2 3035.58 85.42
    4 0 -2 2961.1 87.33
    0 -4 -3 3077.97 122.1
    4 0 -3 2964.42 95.23
    0 -4 4 3010.46 102.82
    4 0 -4 2824.59 100.64
    0 -4 -4 2681.21 125.59
    0 -4 -5 1439.51 99.66
    4 0 -5 1329.87 75.32
    4 0 -6 1289.08 82.56
    0 -4 -6 1408.41 109.27
    0 -4 -7 866.25 92.17
    4 0 -7 923.97 77.52
    0 -4 -8 770.8 95.19
    4 0 -8 532.65 64.21
    0 -4 -9 392.68 72.34
    -1 -4 -8 74.7 37.1
    4 1 -7 148.6 30.54
    -1 -4 -7 244.7 56.96
    4 1 -6 405.44 43.34
    -1 -4 -6 364.36 60.31
    4 1 -5 473.54 40.76
    -1 -4 -5 552.02 65.29
    -1 -4 -4 349.55 48.92
    4 1 -4 390.18 32.2
    -1 -4 -3 604.9 55.92
    4 1 -3 621.99 35.22
    -1 -4 -2 965.98 62.66
    4 1 -2 1084.05 42.53
    1 -4 1 1030.44 51.71
    -1 -4 -1 965.89 54.55
    1 4 0 517.01 31.21
    -1 -4 0 456.34 32.24
    1 -4 0 499.84 37.41
    4 -1 -1 974.3 51.78
    -1 -4 1 1048.18 43.21
    1 -4 -1 969.81 55.57
    1 4 1 1001.64 49.33
    1 -4 -2 1136.89 65.51
    -1 -4 2 1091.41 40.43
    4 -1 -2 959.2 51.57
    4 -1 -3 639.16 45.44
    1 -4 -3 528.8 49.29
    -1 -4 4 395.85 30.19
    4 -1 -4 425.13 40.45
    1 -4 -4 322.14 44.42
    -1 -4 5 461.35 39.15
    -4 -1 5 439.42 32.98
    4 -1 -5 455.8 48.23
    1 -4 -5 598.25 63.04
    1 -4 -6 276.51 49.61
    4 -1 -6 411.25 51
    4 -1 -7 229.1 43.5
    1 -4 -7 191.27 48.91
    1 -4 -8 85.24 39.42
    4 -1 -8 88.43 35.29
    4 -1 -9 94.07 39.36
    1 -4 -9 171.08 58.24
    -2 -4 -8 413.64 68.45
    -2 -4 -7 653.6 80.87
    -2 -4 -6 1030.14 96
    -2 -4 -5 1232 97.29
    4 2 -5 1167.39 54.89
    -2 -4 -4 2022.73 117.4
    4 2 -4 1860.28 62.63
    -2 -4 -3 2339.51 117.66
    4 2 -3 2217.46 57.53
    -2 -4 -2 1880.88 96.22
    4 2 -2 1959.82 50.13
    -2 -4 -1 2494.13 99.1
    2 -4 1 2418.4 89.61
    4 2 -1 2440.04 70.47
    2 -4 0 3921.82 121.06
    -2 -4 0 3871.45 112.44
    2 4 0 4036.99 96.81
    4 2 0 4042.93 111.74
    -2 -4 1 2282.55 66.74
    4 -2 -1 2395.37 90.56
    2 4 1 2358.31 80.37
    4 2 1 2452.93 95.75
    2 -4 -1 2313.93 91.7
    -2 -4 2 1796.52 42.65
    4 -2 -2 1807.57 78.9
    2 -4 -2 1957.97 88.35
    2 -4 -3 2180.58 100.9
    4 -2 -3 2369.66 97.12
    -2 -4 4 1894.39 52.22
    -2 -4 4 1864.29 45.05
    2 -4 -4 1652.64 95.03
    4 -2 -4 2062.36 96.05
    2 -4 -5 971.32 80.47
    4 -2 -5 1152.49 77.76
    4 -2 -6 848.19 74.8
    2 -4 -6 905.55 83.89
    4 -2 -7 796.8 79.57
    2 -4 -7 762.91 85.87
    2 -4 -8 527.77 82.2
    4 -2 -8 400.16 66.72
    2 -4 -9 331.32 70.98
    4 -2 -9 389.64 71.39
    -3 -4 -8 161.85 46.47
    -3 -4 -7 214.76 51.86
    -3 -4 -6 417.57 63.53
    -4 -3 -5 437.66 57.1
    -3 -4 -5 515.93 65
    -3 -4 -4 455.03 56.64
    -3 -4 -3 732.66 66.78
    -3 -4 -2 961.59 67.35
    4 3 -1 1142.65 39.3
    3 4 -1 1025.29 29.1
    -3 -4 -1 904.41 57.68
    4 3 0 659.09 42.74
    3 -4 0 816.67 54.96
    4 -3 0 670.03 50.3
    -3 -4 0 691 39.1
    3 4 0 709.43 34.86
    4 -3 -1 911.05 59.12
    4 3 1 926.54 61.29
    3 -4 -1 950.96 60.53
    3 4 1 1023.33 52.14
    3 -4 -2 968.39 64.23
    4 -3 -2 953.43 61.56
    3 -4 -3 705.59 58.36
    4 -3 -3 656.85 53.88
    3 -4 -4 478.77 52.7
    4 -3 -4 384.75 45.74
    4 -3 -5 547.37 57.89
    3 -4 -5 699.13 66.84
    3 -4 -6 358.29 54.89
    4 -3 -6 324.81 50.69
    3 -4 -7 199.99 48.42
    4 -3 -7 201.2 46.64
    3 -4 -8 69.46 42.58
    4 -3 -8 135.41 42.18
    4 -3 -9 109.75 48.99
    -4 -4 -7 714.08 87.01
    -4 -4 -6 877.04 88.9
    -4 -4 -5 1020.27 89.8
    -4 -4 -4 1659.05 106.99
    -4 -4 -3 1885.07 103.97
    -4 -4 -2 1869.3 91.85
    4 4 -1 2138.69 46.96
    4 -4 0 2976.19 117.04
    4 4 0 3043.44 85.55
    4 4 1 2154.79 86.47
    4 -4 -1 2258.27 101.5
    4 -4 -2 1723.28 90.43
    4 -4 -3 1873.19 99.29
    4 -4 -4 1612.74 97.5
    4 -4 -5 931.66 78.78
    4 -4 -6 938.25 86.92
    4 -4 -7 585.12 76.09
    4 -4 -8 437.31 74.76
    0 -5 0 514.74 42.46
    0 -5 -1 785.05 54.17
    0 -5 1 700.25 44.46
    5 0 -2 770.63 46.46
    0 -5 2 780.26 45.69
    0 -5 -2 844.54 61.09
    0 -5 -3 609.39 58.04
    0 -5 3 501.4 36.17
    5 0 -3 653.45 43.83
    5 0 -4 307.7 33.39
    0 -5 -4 234.38 42.09
    5 0 -5 481.92 46.43
    0 -5 -5 420.55 59.05
    0 -5 -6 352.62 61.32
    5 0 -6 388.25 47.12
    0 -5 -7 143.3 51.96
    5 0 -7 142.72 34.29
    0 -5 -8 68.86 42.88
    -1 -5 -8 558.67 83.63
    -1 -5 -7 851.56 96.01
    -1 -5 -6 892.51 93.37
    -1 -5 -5 1563.2 114.14
    5 1 -5 1452.83 72.63
    -1 -5 -4 1851.77 114.88
    5 1 -4 2213.21 82.14
    5 1 -3 2385.93 79.72
    -1 -5 -3 2200.07 113.63
    1 -5 2 2360.46 89.6
    -1 -5 -2 2485.22 109.76
    5 1 -2 2378 76.86
    -1 -5 -1 3237.65 116.11
    1 -5 1 3447.24 111.71
    1 5 0 3264.35 96.24
    -1 -5 0 3320.67 105.54
    1 -5 0 3105.25 110.17
    5 -1 -1 3423.54 113.18
    -1 -5 1 3341.04 97.32
    1 -5 -1 3307.29 119.66
    5 -1 -2 2439.62 93.44
    1 -5 -2 2470.97 107.59
    -1 -5 2 2402.19 75.15
    1 -5 -3 2297.48 111.77
    5 -1 -3 2262.08 93.46
    -1 -5 3 2463.63 73.13
    -1 -5 4 2091.36 68.45
    1 -5 -4 1939.54 111.06
    5 -1 -4 2146.05 96.2
    -1 -5 4 2148.09 76.05
    1 -5 -5 1463.67 104.02
    5 -1 -5 1287.89 80.45
    1 -5 -6 994.3 93.44
    5 -1 -6 897.14 74.65
    5 -1 -7 938.58 83.15
    1 -5 -7 768.9 91.93
    1 -5 -8 600.56 88.78
    5 -1 -8 540.81 72.07
    -2 -5 -8 141.96 48.11
    -2 -5 -7 160.71 48.71
    -2 -5 -6 556.52 74.83
    -2 -5 -5 429.11 63.67
    -2 -5 -4 396.32 56.49
    5 2 -4 369.65 26.24
    -2 -5 -3 631.85 65.86
    5 2 -3 655.47 31.9
    -2 -5 -2 860.05 67.73
    2 -5 2 948.42 58.95
    5 2 -2 1001.26 39.51
    2 -5 1 899.03 57.93
    -2 -5 -1 876.86 60.96
    2 5 0 712.27 39.55
    -2 -5 0 736.03 48.43
    5 2 0 799.01 50.12
    2 -5 0 750.94 53.42
    5 -2 -1 845.06 57.74
    -2 -5 1 921.53 45.92
    2 -5 -1 824.24 59.21
    -2 -5 2 939.3 37.58
    2 -5 -2 989.18 68.93
    5 -2 -2 904.7 59.44
    -2 -5 3 567.99 22.27
    2 -5 -3 624.11 58.49
    5 -2 -3 627.19 52
    -2 -5 3 574.04 23.09
    2 -5 -4 386.79 49.99
    5 -2 -4 408.28 45.52
    -2 -5 4 338.34 15.8
    5 -2 -5 435.77 50.44
    2 -5 -5 467.7 60.87
    2 -5 -6 387.33 60.05
    5 -2 -6 348.08 51.26
    2 -5 -7 142.22 47.92
    5 -2 -7 187.19 43.42
    2 -5 -8 159.28 50.51
    5 -2 -8 50.44 29.18
    -3 -5 -7 405.1 68.66
    -3 -5 -6 474.63 69.55
    -3 -5 -5 749.36 81.12
    -3 -5 -4 1015.42 88.49
    -3 -5 -3 983.27 81.31
    -3 -5 -2 1243.69 83.68
    5 3 -2 1024.17 27.16
    -3 -5 -1 1537.53 83.1
    5 3 -1 1434.32 60.25
    3 -5 1 1426.42 78.03
    3 -5 0 1533.65 82.2
    5 3 0 1439.35 74.17
    5 -3 0 1541.38 83.67
    -3 -5 0 1708.72 73.44
    3 5 0 1624.48 58.73
    5 -3 -1 1528.22 83.03
    3 5 1 1332.53 62.4
    3 -5 -1 1421.83 81.86
    -3 -5 1 1443.69 48.63
    3 -5 -2 1144.49 76.03
    5 -3 -2 1209.68 74.91
    3 -5 -3 1053.05 77.63
    5 -3 -3 991.05 70.1
    3 -5 -4 1157.41 85.2
    5 -3 -4 1087.07 77.1
    3 -5 -5 776.05 76.09
    5 -3 -5 643.18 65.13
    3 -5 -6 500.76 68.92
    5 -3 -6 452.68 59.35
    3 -5 -7 421.28 71.28
    5 -3 -7 610.5 73.93
    5 -3 -8 304.79 60.46
    -4 -5 -7 173.88 46.22
    -4 -5 -6 198.17 48.9
    -4 -5 -5 252.07 48.45
    -4 -5 -4 331.83 53.11
    -4 -5 -3 362.91 49.86
    -4 -5 -2 644.26 57.2
    4 -5 1 491.32 49.83
    -4 -5 -1 528.33 44.34
    5 -4 0 552.72 52.39
    4 -5 0 422.75 46.25
    5 -4 -1 572.46 54.88
    4 -5 -1 557.49 53.83
    4 -5 -2 523.65 54.35
    5 -4 -2 585.45 56.31
    4 -5 -3 405.81 51.3
    5 -4 -3 360.45 45.95
    4 -5 -4 278.05 48.33
    5 -4 -4 277.05 44.88
    4 -5 -5 298.77 50.56
    5 -4 -5 229.48 43.13
    4 -5 -6 292.58 53.44
    5 -4 -6 173.49 41.19
    4 -5 -7 168.57 46.49
    5 -4 -7 94.39 39.86
    5 -5 1 2184.95 111.06
    5 -5 0 2853.06 129.87
    5 -5 -1 2339.28 118.5
    5 -5 -2 1916.58 109.72
    5 -5 -3 1846.02 111.54
    5 -5 -4 1778.3 113.75
    5 -5 -5 1261.05 100.85
    5 -5 -6 744.27 82.84
    0 -6 0 3014.41 113.92
    6 0 -1 2828.69 103.82
    0 -6 -1 2737.9 115.05
    0 -6 1 2792.63 104.12
    6 0 -2 1814.65 80.08
    0 -6 -2 1802.98 99.25
    0 -6 2 1819.04 78.54
    0 -6 3 2340.6 89.07
    0 -6 -3 2303.32 121.34
    6 0 -3 2342.33 93.11
    0 -6 4 1743.73 76.85
    0 -6 -4 1886.21 118.98
    6 0 -4 1803.61 85.83
    0 -6 -5 1347.07 108.97
    6 0 -5 1389.09 80.48
    0 -6 -6 944.21 101.02
    0 -6 -7 903.5 105.35
    -1 -6 -7 76.06 35
    -1 -6 -6 359.88 66.68
    -1 -6 -5 406.78 64
    -1 -6 -4 447.42 60.85
    6 1 -4 453.78 38.22
    1 -6 3 435.24 40.87
    -1 -6 -3 453.07 55.96
    6 1 -3 459.04 36.02
    6 1 -2 1006.34 53.14
    -1 -6 -2 970.63 73.15
    1 -6 2 957.52 60.99
    -1 -6 -1 698.68 56.62
    1 -6 1 656.98 51.32
    -1 -6 0 739.5 53.01
    1 -6 0 704.56 55.54
    6 -1 -1 637.81 50.83
    -1 -6 1 681.34 45.78
    1 -6 -1 655.52 56.68
    6 -1 -2 1027.61 64.38
    1 -6 -2 982.42 74.55
    -1 -6 2 922.15 49.89
    1 -6 -3 474.23 56.23
    -1 -6 3 376.78 30.26
    6 -1 -3 427.65 43.01
    6 -1 -4 499.82 48.85
    1 -6 -4 366.04 52.76
    -1 -6 4 463.41 32.42
    6 -1 -5 294.21 40.69
    1 -6 -5 423.94 62.18
    1 -6 -6 428.76 68.33
    6 -1 -6 412.44 53.62
    1 -6 -7 125.02 43.56
    -2 -6 -7 539.37 81.76
    -2 -6 -6 807.5 94.45
    -2 -6 -5 893.31 93.49
    -2 -6 -4 1222.8 101.72
    -2 -6 -3 1796.1 114.44
    2 -6 3 1686.63 87.4
    -2 -6 -2 1232.76 86.58
    2 -6 2 1201.35 72.47
    6 2 -2 1271.28 51.89
    -2 -6 -1 1740.72 92.82
    2 -6 1 1644.82 86.45
    -2 -6 0 1943.3 88.36
    2 -6 0 2047.89 99.66
    6 -2 -1 1716.41 90.19
    -2 -6 1 1730.67 73.43
    2 -6 -1 1787.5 96.32
    -2 -6 2 1305.1 53.88
    2 -6 -2 1204.3 82.68
    6 -2 -2 1210.02 75.42
    2 -6 -3 1532.39 97.8
    6 -2 -3 1445.06 85.3
    2 -6 -4 1148.17 90.38
    6 -2 -4 1240.6 81.77
    2 -6 -5 928.89 88.6
    6 -2 -5 873.7 73.83
    2 -6 -6 695.46 83.4
    6 -2 -6 611.97 66.61
    2 -6 -7 650 86.2
    6 -2 -7 632.81 74.36
    -3 -6 -7 102.33 47.08
    -3 -6 -6 278.69 56.94
    -3 -6 -5 312.93 58.98
    -3 -6 -4 323.28 55.6
    3 -6 3 358.71 43.23
    -3 -6 -3 314.05 50.96
    -3 -6 -2 595.88 62.6
    3 -6 2 556.63 52.93
    -3 -6 -1 505.2 52.14
    3 -6 1 405.46 45.82
    -3 -6 0 496.92 45.18
    3 -6 0 419.76 46.76
    6 -3 0 461.31 49.05
    3 -6 -1 499.53 53.11
    6 -3 -1 439.33 49.02
    -3 -6 1 489.38 34.26
    3 -6 -2 570.18 59.14
    6 -3 -2 579.33 56.22
    6 -3 -3 308.37 43.29
    3 -6 -3 281.51 46.37
    3 -6 -4 317.54 50.62
    6 -3 -4 329.87 46.65
    6 -3 -5 234.11 42.72
    3 -6 -5 251.53 50.03
    6 -3 -6 261.87 47.71
    3 -6 -6 288.64 59.56
    3 -6 -7 35.82 31.55
    6 -3 -7 114.75 41.41
    6 -3 -8 129.86 46.89
    -4 -6 -6 603.49 81.09
    -4 -6 -5 946.98 94.65
    -4 -6 -4 934.2 88.1
    -4 -6 -3 1456.98 101.59
    4 -6 2 1230.82 82.95
    -4 -6 -2 1219.08 83.93
    4 -6 1 1567.8 94.68
    -4 -6 -1 1696.52 86.45
    6 -4 0 1890.28 104.99
    4 -6 0 1854.1 103.11
    6 -4 -1 1779.25 103.69
    4 -6 -1 1731.76 102.92
    4 -6 -2 1275.63 91.2
    6 -4 -2 1302.15 89.72
    4 -6 -3 1392.61 98.65
    6 -4 -3 1296.75 91.4
    4 -6 -4 1025.06 89.42
    6 -4 -4 1277.47 94.83
    4 -6 -5 827.07 84.4
    6 -4 -5 787.25 78.34
    6 -4 -6 582.27 72.93
    4 -6 -6 644.6 80.77
    6 -4 -7 483.92 72.06
    -5 -6 -5 244.93 50.63
    -5 -6 -4 408.19 59.49
    5 -6 2 633.51 63.86
    5 -6 1 623.93 63.06
    6 -5 1 606.34 63
    6 -5 0 430.64 54.65
    5 -6 0 551.02 60.73
    6 -5 -1 575.35 62.73
    5 -6 -1 573.24 63.72
    6 -5 -2 575.33 65.17
    5 -6 -2 691.31 70.94
    5 -6 -3 531.15 69.09
    6 -5 -3 434.85 57.74
    5 -6 -4 360.9 56.78
    6 -5 -4 364.81 55.56
    5 -6 -5 394.6 63.58
    6 -5 -5 305.46 54.9
    6 -5 -6 275.87 56.21
    6 -6 3 1057.63 87.96
    6 -6 2 951.52 82.29
    6 -6 1 1376.47 99.6
    6 -6 0 1432.92 102.74
    6 -6 -1 1311.44 99.51
    6 -6 -2 959.18 87.83
    6 -6 -3 1060.28 96.34
    6 -6 -4 1067.81 99.01
    0 -7 0 476.66 48.92
    7 0 -1 861.55 59.47
    0 -7 -1 842.42 68.18
    0 -7 1 895.6 62.62
    7 0 -2 713.86 53.96
    0 -7 -2 623.49 63.42
    0 -7 2 561.97 47.76
    0 -7 -3 744.73 74.99
    7 0 -3 716.29 53.83
    0 -7 3 684.45 50.64
    0 -7 -4 446.06 64
    7 0 -4 371.42 41.29
    0 -7 4 322.04 35.1
    0 -7 -5 414.15 67.58
    0 -7 -6 296.63 64.72
    -1 -7 -6 625.74 88.81
    -1 -7 -5 765.84 90.66
    1 -7 5 793.09 62.18
    1 -7 4 1163.24 73.38
    -1 -7 -4 1259.73 105.24
    -1 -7 -3 1105.22 91.71
    1 -7 3 1098.09 70.01
    7 1 -2 1286.16 66.63
    -1 -7 -2 1384.43 94.82
    1 -7 2 1348.52 78.54
    -1 -7 -1 1555.11 92.32
    7 1 -1 1478.09 72.9
    1 -7 1 1305.13 80.19
    -1 -7 0 1891.01 94.38
    1 -7 0 1904.78 101.09
    7 -1 -1 1561.81 86.43
    -1 -7 1 1442.03 74.86
    1 -7 -1 1424.31 91.35
    7 -1 -2 1523.6 84.84
    1 -7 -2 1456.96 97.54
    -1 -7 2 1394.89 68.49
    1 -7 -3 1094.41 90.05
    7 -1 -3 1120.89 73.61
    1 -7 -4 1289.54 104.14
    7 -1 -4 1272.6 81.66
    7 -1 -5 760.21 66.28
    1 -7 -5 847.38 91.99
    1 -7 -6 625.18 85.73
    -2 -7 -6 273.04 62.76
    2 -7 5 271.06 42.05
    -2 -7 -5 288.38 61.21
    -2 -7 -4 208.41 47.49
    2 -7 4 214.77 36.22
    -2 -7 -3 492.8 65.19
    2 -7 3 417.76 47.3
    -2 -7 -2 335.88 50.86
    2 -7 2 449.19 48.99
    -2 -7 -1 517.13 54.71
    2 -7 1 535.86 53.55
    2 -7 0 344.28 45.73
    -2 -7 0 376.46 43.21
    7 -2 -1 525.5 54.74
    -2 -7 1 451.83 41.76
    2 -7 -1 613.69 62.41
    2 -7 -2 398.32 53.82
    7 -2 -2 394.94 47.24
    2 -7 -3 473.48 61.05
    7 -2 -3 445.35 51.07
    7 -2 -4 201.46 37.71
    2 -7 -4 284.66 52.71
    7 -2 -5 251.45 43.68
    2 -7 -5 292.25 57.6
    7 -2 -6 175.63 39.49
    2 -7 -6 81.67 42.32
    -3 -7 -6 883.01 102.5
    -3 -7 -5 945.3 99.01
    -3 -7 -4 1403.51 116.04
    3 -7 4 1386.12 91.87
    -3 -7 -3 1459.7 110.74
    3 -7 3 1465 93.23
    -3 -7 -2 1465.97 103.11
    3 -7 2 1546.8 94.61
    -3 -7 -1 1619.3 100.21
    3 -7 1 1735.71 100.83
    7 -3 0 2084.13 112.36
    3 -7 0 1996.5 110.88
    7 -3 -1 1712.72 103.75
    3 -7 -1 1768.9 108.42
    3 -7 -2 1730.13 110.47
    7 -3 -2 1695.25 103.69
    3 -7 -3 1370.98 103.18
    7 -3 -3 1375.47 94.73
    3 -7 -4 1328.03 106.81
    7 -3 -4 1379.16 98.1
    3 -7 -5 1051.42 100.71
    7 -3 -5 743.36 75.77
    7 -3 -6 821.09 83.05
    7 -3 -7 690.3 82.78
    -4 -7 -6 187.6 51.43
    -4 -7 -5 261.82 56.97
    -4 -7 -4 321.99 55.58
    4 -7 4 320.73 48
    4 -7 3 490.08 57.58
    -4 -7 -3 373.26 57.27
    4 -7 2 436.72 54.5
    -4 -7 -2 548.65 60.11
    7 -4 1 612.22 63.95
    4 -7 1 553.23 61.06
    7 -4 0 475.88 57.89
    4 -7 0 447.56 55.96
    4 -7 -1 502.88 60.72
    7 -4 -1 550.97 62.65
    7 -4 -2 509 62.16
    4 -7 -2 461.86 60.27
    7 -4 -3 467.29 60.83
    4 -7 -3 465.84 65.19
    4 -7 -4 330.99 58.3
    7 -4 -4 252.52 47.9
    4 -7 -5 342.19 62.73
    7 -4 -5 368.75 59.6
    7 -4 -6 177.56 46.49
    -5 -7 -5 383.02 64.41
    5 -7 4 649.69 71.66
    -5 -7 -4 549.64 70.56
    5 -7 3 602.27 67.08
    7 -5 2 620.88 67.92
    5 -7 2 652.76 68.41
    7 -5 1 737.71 72.57
    5 -7 1 784.8 74.83
    7 -5 0 839.69 79.64
    5 -7 0 989.09 84.66
    5 -7 -1 856.27 81.47
    7 -5 -1 848.03 81.42
    5 -7 -2 775.45 80.51
    7 -5 -2 871.72 83.3
    5 -7 -3 841.78 86.14
    7 -5 -3 643.19 76.11
    7 -5 -4 745.25 82.62
    6 -7 2 481.14 63.51
    6 -7 1 382.57 56.11
    7 -6 1 312.77 55.01
    7 -6 0 376.79 58.37
    6 -7 0 403.7 60.48
    6 -7 -1 291.32 52.2
    7 -6 -1 416.01 60.2
    7 -6 -2 525.08 70.67
    0 -8 0 950.29 74.47
    8 0 -1 995.79 69.1
    0 -8 -1 966.67 79.61
    0 -8 1 953.58 70.53
    0 -8 -2 690.87 71.74
    0 -8 2 806.72 61.48
    8 0 -2 687.39 56.84
    0 -8 -3 751.24 81.07
    0 -8 -4 758.02 88.24
    0 -8 -5 674.86 89.87
    -1 -8 -5 309.48 65.63
    -1 -8 -4 309.35 60.15
    -1 -8 -3 276.58 52.36
    1 -8 3 339.65 43.43
    -1 -8 -2 494.64 62.37
    1 -8 2 491.84 51.75
    8 1 -1 428.28 41.83
    -1 -8 -1 576.72 61.25
    1 -8 1 477.5 55.29
    1 -8 0 289.98 44.71
    -1 -8 0 460.77 50.89
    8 -1 -1 372.98 46.46
    1 -8 -1 429.89 54.74
    -1 -8 1 383.59 43.33
    1 -8 -2 426.69 59.77
    8 -1 -2 481.29 52.02
    8 -1 -3 340 43.72
    1 -8 -3 342.13 55.02
    1 -8 -4 262.71 57.6
    1 -8 -5 319.48 64.63
    -2 -8 -5 842.28 101.33
    2 -8 4 1133.8 84.04
    -2 -8 -4 1160.1 111.59
    -2 -8 -3 1358.7 111.57
    2 -8 3 1552.03 96.5
    -2 -8 -2 1494.98 109.16
    2 -8 2 1604.87 99.82
    -2 -8 -1 1480.24 99.62
    2 -8 1 1622.79 101.16
    8 -2 0 1883.85 107.03
    2 -8 0 1887.94 113.1
    8 -2 -1 1596.61 100.61
    2 -8 -1 1684.12 110.24
    2 -8 -2 1443.43 107.47
    8 -2 -2 1543.91 99.02
    2 -8 -3 1323.01 107.6
    8 -2 -3 1505.2 98.38
    2 -8 -4 1169.44 108.04
    8 -2 -4 1143.99 88.82
    8 -2 -5 856.46 79.56
    3 -8 5 325.51 53.5
    -3 -8 -5 284.58 63.12
    3 -8 4 346.06 51.06
    -3 -8 -4 324.75 60.89
    3 -8 3 422.76 55.33
    -3 -8 -3 433.2 65.97
    3 -8 2 560.93 62.14
    3 -8 1 532.18 61.6
    3 -8 0 427.98 57.02
    8 -3 0 433.07 56.1
    8 -3 -1 509.46 60.9
    3 -8 -1 463.42 61.7
    3 -8 -2 440.79 61.99
    8 -3 -2 540.9 63.23
    8 -3 -3 339.67 52.04
    3 -8 -3 354.6 58.91
    3 -8 -4 351.47 62.78
    8 -3 -4 338.93 55.1
    8 -3 -5 207.54 46.53
    -4 -8 -5 444.24 74.04
    4 -8 5 497.34 66.89
    4 -8 4 789.05 79.96
    4 -8 3 799.62 78.31
    4 -8 2 718.77 72.9
    8 -4 1 927.4 82.09
    4 -8 1 1017.46 87.33
    8 -4 0 1019.28 88.04
    4 -8 0 1116.71 92.97
    8 -4 -1 906.79 86.16
    4 -8 -1 962.09 90.38
    4 -8 -2 823.32 85.83
    8 -4 -2 866.28 84.27
    8 -4 -3 749.51 80.89
    4 -8 -3 843.77 89.69
    8 -4 -4 680.15 79.72
    5 -8 2 349.83 54.7
    5 -8 1 364.57 54.78
    8 -5 0 395.16 59.19
    5 -8 0 256.44 50.11
    8 -5 -1 388.34 61.04
    9 0 0 197.41 34.34
    0 -9 0 341.92 50.71
    0 -9 -1 212.14 42.02
    0 -9 -2 315.14 55.05
    0 -9 -3 187.96 48.58
    0 -9 -4 127.86 48.94
    -1 -9 -4 566.86 85.86
    -1 -9 -3 1082.96 105
    -1 -9 -2 866.38 86.4
    -1 -9 -1 1143.77 91.97
    1 -9 1 1131.52 87.65
    9 -1 0 1072.35 80.87
    1 -9 0 1121.1 89.89
    9 -1 -1 948.5 77.38
    1 -9 -1 1059.65 92.02
    1 -9 -2 1014.12 95.3
    9 -1 -2 786.72 69.82
    1 -9 -3 1010.77 101.08
    -2 -9 -4 174.38 48.99
    -2 -9 -3 368.47 64.07
    2 -9 2 420.32 56.88
    2 -9 1 515.16 63.65
    9 -2 0 464.65 56.91
    2 -9 0 496.38 63.8
    2 -9 -1 552.38 69.6
    9 -2 -1 477.76 60.2
    2 -9 -2 501.75 69.58
    9 -2 -2 503.28 61.61
    2 -9 -3 318.42 60.44
    9 -2 -3 389.84 53.85
    3 -9 3 755.98 76.7
    3 -9 2 760.18 77.77
    9 -3 1 870.86 79.21
    3 -9 1 993.96 89.86
    9 -3 0 965.49 84.82
    3 -9 0 880.93 87.64
    9 -3 -1 1004.17 89.13
    3 -9 -1 962.57 92.54
    3 -9 -2 878.42 92.33
    9 -3 -2 785.61 79.97
    9 -3 -3 739.88 79.36
    9 -3 -4 789.36 82.79
    0 -10 -2 1045.47 102.07
    10 -1 0 258.3 42.96
    1 -10 -1 362.98 61.02
    2 -10 0 685.9 79.74
_refine_special_details     ?
_reflns_number_total     361
_reflns_number_gt     359
_reflns_threshold_expression     'I > 2\s(I)'
_refine_ls_structure_factor_coef     Fsqd
_refine_ls_matrix_type     full
_refine_ls_R_factor_all     0.0255
_refine_ls_R_factor_gt     0.0247
_refine_ls_wR_factor_gt     0.0451
_refine_ls_wR_factor_ref     0.0455
_refine_ls_goodness_of_fit_ref     1.035
_refine_ls_restrained_S_all     1.035
_refine_ls_number_reflns     361
_refine_ls_number_parameters     34
_refine_ls_number_restraints     0
_refine_ls_hydrogen_treatment     constr
_refine_ls_weighting_scheme     calc
_refine_ls_weighting_details
                      'w=1/[\s^2^(Fo^2^)+(0.0197P)^2^] where P=(Fo^2^+2Fc^2^)/3'
_atom_sites_solution_hydrogens     mixed
_atom_sites_solution_primary     dual
_atom_sites_solution_secondary     ?
_refine_ls_shift/su_max     0.000
_refine_ls_shift/su_mean     0.000
_refine_diff_density_max     1.251
_refine_diff_density_min     -1.063
_refine_ls_extinction_method     none
_refine_ls_extinction_coef     .
loop_
    _atom_type_symbol
    _atom_type_description
    _atom_type_scat_dispersion_real
    _atom_type_scat_dispersion_imag
    _atom_type_scat_source
    'C' 'C' 0.0033 0.0016
                         'International Tables Vol C Tables 4.2.6.8 and 6.1.1.4'
    'H' 'H' 0.0000 0.0000
                         'International Tables Vol C Tables 4.2.6.8 and 6.1.1.4'
    'Fe' 'Fe' 0.3463 0.8444
                         'International Tables Vol C Tables 4.2.6.8 and 6.1.1.4'
    'N' 'N' 0.0061 0.0033
                         'International Tables Vol C Tables 4.2.6.8 and 6.1.1.4'
    'O' 'O' 0.0106 0.0060
                         'International Tables Vol C Tables 4.2.6.8 and 6.1.1.4'
    'Pt' 'Pt' -1.7033 8.3905
                         'International Tables Vol C Tables 4.2.6.8 and 6.1.1.4'
_computing_data_collection
;
CrysAlisPro (Rigaku OD, 2015)
;
_computing_cell_refinement
;
CrysAlisPro (Rigaku OD, 2015)
;
_computing_data_reduction
;
CrysAlisPro (Rigaku OD, 2015)
;
_computing_structure_solution
;
ShelXT (Sheldrick, 2015a)
;
_computing_structure_refinement
;
ShelXL (Sheldrick, 2015b)
;
_computing_molecular_graphics
;
<i>OLEX2</i> (Dolomanov <i>et al.</i>,  2009)
;
_computing_publication_material
;
<i>OLEX2</i> (Dolomanov <i>et al.</i>,  2009)
;
loop_
    _atom_site_type_symbol
    _atom_site_label
    _atom_site_fract_x
    _atom_site_fract_y
    _atom_site_fract_z
    _atom_site_U_iso_or_equiv
    _atom_site_adp_type
    _atom_site_calc_flag
    _atom_site_occupancy
    _atom_site_disorder_assembly
    _atom_site_disorder_group
    Pt Pt1 0.500000 0.500000 0.500000 0.01400(17) Uani d 1 . .
    Fe Fe1 0.000000 0.000000 0.500000 0.0104(4) Uani d 1 . .
    O O1 0.000000 0.000000 0.2329(8) 0.0276(16) Uani d 1 . .
    H H1A 0.105309 0.000432 0.196819 0.041 Uiso d 0.25 . .
    H H1B -0.043425 0.098216 0.196839 0.041 Uiso d 0.125 . .
    C C1 0.3116(6) 0.3116(6) 0.500000 0.0186(15) Uani d 1 . .
    N N1 0.2040(5) 0.2040(5) 0.500000 0.0210(13) Uani d 1 . .
    C C3 0.475(9) 0.036(8) 0.1546(18) 0.08(2) Uani d 0.25 A -1
    H H3A 0.473348 0.162844 0.175407 0.114 Uiso calc 0.25 A -1
    H H3B 0.531096 -0.023709 0.246770 0.114 Uiso calc 0.25 A -1
    H H3C 0.354004 -0.005924 0.142949 0.114 Uiso calc 0.25 A -1
    O O2 0.7276(18) 0.043(3) 0.000000 0.055(5) Uani d 0.25 A 1
    C C2 0.574(2) 0.000000 0.000000 0.055(5) Uani d 0.5 . .
loop_
    _atom_site_aniso_label
    _atom_site_aniso_U_11
    _atom_site_aniso_U_22
    _atom_site_aniso_U_33
    _atom_site_aniso_U_12
    _atom_site_aniso_U_13
    _atom_site_aniso_U_23
    Pt1 0.00585(17) 0.00585(17) 0.0303(3) 0.000 0.000 0.000
    Fe1 0.0068(5) 0.0068(5) 0.0177(10) 0.000 0.000 0.000
    O1 0.030(2) 0.030(2) 0.023(4) 0.000 0.000 0.000
    C1 0.0092(18) 0.0092(18) 0.037(4) 0.003(2) 0.000 0.000
    N1 0.0121(16) 0.0121(16) 0.039(4) -0.005(2) 0.000 0.000
    C3 0.04(4) 0.13(5) 0.056(9) -0.03(2) 0.013(14) -0.05(2)
    O2 0.019(4) 0.109(15) 0.036(6) -0.005(10) 0.000 0.000
    C2 0.019(4) 0.109(15) 0.036(6) -0.005(10) 0.000 0.000
_geom_special_details
;
 All esds (except the esd in the dihedral angle between two l.s. planes)
 are estimated using the full covariance matrix.  The cell esds are taken
 into account individually in the estimation of esds in distances, angles
 and torsion angles; correlations between esds in cell parameters are only
 used when they are defined by crystal symmetry.  An approximate (isotropic)
 treatment of cell esds is used for estimating esds involving l.s. planes.
;
loop_
    _geom_bond_atom_site_label_1
    _geom_bond_atom_site_label_2
    _geom_bond_site_symmetry_2
    _geom_bond_distance
    _geom_bond_publ_flag
    Pt1 C1 9_666 1.993(6) ?
    Pt1 C1 . 1.993(6) ?
    Pt1 C1 11_566 1.993(6) ?
    Pt1 C1 3_655 1.993(6) ?
    Fe1 O1 9_556 2.130(6) ?
    Fe1 O1 . 2.130(6) ?
    Fe1 N1 9_556 2.158(5) ?
    Fe1 N1 3 2.158(5) ?
    Fe1 N1 11_556 2.158(5) ?
    Fe1 N1 . 2.158(5) ?
    C1 N1 . 1.138(8) ?
    C3 C2 . 1.46(4) ?
    O2 O2 13 0.64(5) ?
    O2 C2 . 1.19(2) ?
loop_
    _geom_angle_atom_site_label_1
    _geom_angle_atom_site_label_2
    _geom_angle_atom_site_label_3
    _geom_angle_site_symmetry_1
    _geom_angle_site_symmetry_3
    _geom_angle
    _geom_angle_publ_flag
    C1 Pt1 C1 9_666 11_566 90.0 ?
    C1 Pt1 C1 11_566 . 90.0 ?
    C1 Pt1 C1 9_666 . 180.0 ?
    C1 Pt1 C1 9_666 3_655 90.0 ?
    C1 Pt1 C1 3_655 . 90.0 ?
    C1 Pt1 C1 11_566 3_655 180.0 ?
    O1 Fe1 O1 . 9_556 180.0 ?
    O1 Fe1 N1 . . 90.0 ?
    O1 Fe1 N1 . 11_556 90.0 ?
    O1 Fe1 N1 9_556 3 90.0 ?
    O1 Fe1 N1 9_556 . 90.0 ?
    O1 Fe1 N1 . 3 90.0 ?
    O1 Fe1 N1 . 9_556 90.0 ?
    O1 Fe1 N1 9_556 9_556 90.0 ?
    O1 Fe1 N1 9_556 11_556 90.0 ?
    N1 Fe1 N1 9_556 11_556 90.0 ?
    N1 Fe1 N1 . 11_556 90.0 ?
    N1 Fe1 N1 9_556 3 90.0 ?
    N1 Fe1 N1 . 9_556 180.0 ?
    N1 Fe1 N1 . 3 90.0 ?
    N1 Fe1 N1 11_556 3 180.0 ?
    N1 C1 Pt1 . . 180.0 ?
    C1 N1 Fe1 . . 180.0 ?
    O2 O2 C2 13 . 74.4(12) ?
    O2 C2 C3 13 . 123(2) ?
    O2 C2 C3 . . 116(2) ?
    O2 C2 O2 . 13 31(2) ?
loop_
    _geom_hbond_atom_site_label_D
    _geom_hbond_atom_site_label_H
    _geom_hbond_atom_site_label_A
    _geom_hbond_site_symmetry_A
    _geom_hbond_distance_DH
    _geom_hbond_distance_HA
    _geom_hbond_distance_DA
    _geom_hbond_angle_DHA
    _geom_hbond_publ_flag
    O1 H1A O2 2_655 0.84 2.03 2.775(11) 147.3 yes
    O1 H1A O2 5_655 0.84 2.03 2.775(11) 147.5 yes
    O1 H1B O2 8_565 0.85 2.04 2.775(11) 144.0 yes
    O1 H1B O2 4_565 0.85 2.14 2.775(11) 131.0 yes
_shelx_space_group_comment
;
The symmetry employed for this shelxl refinement is uniquely defined
by the following loop, which should always be used as a source of
symmetry information in preference to the above space-group names.
They are only intended as comments.
;
_shelx_estimated_absorpt_T_min     0.671
_shelx_estimated_absorpt_T_max     0.846
_iucr_refine_instructions_details
;
TITL shi_4183_ilgu_a.res in P4/mmm
    shi_4183_ilgu.res
    created by SHELXL-2018/1 at 16:02:35 on 08-Jul-2019
REM Old TITL shi_4183_ilgu_a.res in P-42m
REM SHELXT solution in P4/mmm
REM R1 0.129, Rweak 0.159, Alpha 0.080, Orientation as input
REM Formula found by SHELXT: Fe3 Pt C9 N4 O4
CELL 0.71073 7.4802 7.4802 7.9725 90 90 90
ZERR 1 0.0004 0.0004 0.0011 0 0 0
LATT 1
SYMM -X,-Y,+Z
SYMM -Y,+X,+Z
SYMM +Y,-X,+Z
SYMM -X,+Y,-Z
SYMM +X,-Y,-Z
SYMM +Y,+X,-Z
SYMM -Y,-X,-Z
SFAC C H Fe N O Pt
UNIT 10 16 1 4 4 1
EQIV $1 +X,1-Y,+Z
EQIV $2 2-X,1-Y,-Z
EQIV $3 2-X,1-Y,+Z
EQIV $4 +X,1-Y,-Z
EQIV $5 1-X,+Y,+Z
EQIV $6 1-X,-Y,-Z
EQIV $7 1-X,-Y,+Z
EQIV $8 1-X,+Y,-Z
EQIV $9 -Y,1-X,-Z
EQIV $10 +Y,1-X,+Z
EADP O2 C2
L.S. 4
PLAN  5
SIZE 0.02 0.05 0.05
HTAB O1 O2_$7
HTAB O1 O2_$10
HTAB O1 O2_$8
HTAB O1 O2_$9
FREE C2 C2_$2
FREE C2 C2_$4
FREE C2 C2_$3
FREE C2 C2_$1
FREE C2 C2_$6
FREE C2 C2_$8
FREE C2 C2_$7
FREE C2 C2_$5
list 4
more -3
fmap 2
acta
REM <olex2.extras>
REM <HklSrc "%.\\shI_4183_IlGu.hkl">
REM </olex2.extras>
WGHT    0.019700
FVAR       0.77493
PT1   6    0.500000    0.500000    0.500000    10.06250    0.00585    0.00585 =
         0.03029    0.00000    0.00000    0.00000
FE1   3    0.000000    0.000000    0.500000    10.06250    0.00678    0.00678 =
         0.01773    0.00000    0.00000    0.00000
O1    5    0.000000    0.000000    0.232880    10.12500    0.02996    0.02996 =
         0.02281    0.00000    0.00000    0.00000
AFIX   7
H1A   2    0.105309    0.000432    0.196819    10.12500   -1.50000
H1B   2   -0.043425    0.098216    0.196839    10.12500   -1.50000
AFIX   0
C1    1    0.311564    0.311564    0.500000    10.25000    0.00924    0.00924 =
         0.03739    0.00000    0.00000    0.00255
N1    4    0.204027    0.204027    0.500000    10.25000    0.01206    0.01206 =
         0.03901    0.00000    0.00000   -0.00544
PART -1
C3    1    0.474511    0.036442    0.154598    10.25000    0.04142    0.13081 =
         0.05642   -0.04520    0.01293   -0.02773
AFIX 137
H3A   2    0.473348    0.162844    0.175407    10.25000   -1.50000
H3B   2    0.531096   -0.023709    0.246770    10.25000   -1.50000
H3C   2    0.354004   -0.005924    0.142949    10.25000   -1.50000
AFIX   0
PART 0
PART 1
O2    5    0.727573    0.042906    0.000000    10.12500    0.01918    0.10856 =
         0.03645    0.00000    0.00000   -0.00542
PART 0
C2    1    0.573808    0.000000    0.000000    10.12500    0.01918    0.10856 =
         0.03645    0.00000    0.00000   -0.00542
HKLF 4
REM  shi_4183_ilgu_a.res in P4/mmm
REM R1 =  0.0247 for     359 Fo > 4sig(Fo)  and  0.0255 for all     361 data
REM     34 parameters refined using      0 restraints
END
WGHT      0.0197      0.0000
REM Highest difference peak  1.251,  deepest hole -1.063,  1-sigma level  0.162
Q1    1   0.5000  0.5000  0.3407  10.12500  0.05    1.25
Q2    1   0.5000  0.5000  0.1676  10.12500  0.05    1.02
Q3    1   0.5000  0.3500  0.5000  10.25000  0.05    0.87
Q4    1   0.1945  0.0000  0.2533  10.50000  0.05    0.65
Q5    1   0.1060  0.0000  0.5000  10.25000  0.05    0.63
  REM The information below was added by Olex2.
  REM
  REM R1 = 0.0247 for 359 Fo > 4sig(Fo) and 0.0255 for all 1126 data
  REM n/a parameters refined using n/a restraints
  REM Highest difference peak 1.25, deepest hole -1.06
  REM Mean Shift 0, Max Shift 0.000.
  REM +++ Tabular Listing of Refinement Information +++
  REM R1_all = 0.0255
  REM R1_gt = 0.0247
  REM wR_ref = 0.0455
  REM GOOF = 1.035
  REM Shift_max = 0.000
  REM Shift_mean = 0
  REM Reflections_all = 1126
  REM Reflections_gt = 359
  REM Parameters = n/a
  REM Hole = -1.06
  REM Peak = 1.25
  REM Flack = n/a
;
